# Supplementary material for: Evolutionary conserved relocation of chromatin remodeling complexes to the mitotic apparatus
Source: BMC Biol. 2022 Aug 3;20:172. doi: 10.1186/s12915-022-01365-5 (PMC9351137; doi:10.1186/s12915-022-01365-5)
Supplement: Supplementary file 10 — Additional file 10: Table S4. Raw data for Tables 2, 3, 4 and 5. [file 12915_2022_1365_MOESM10_ESM.xlsx]

## Sheet: HeLa Mitotic Defects
	Mock			TOT				BAF53a RNAi			TOT				GAS41 RNAi			TOT				p400 RNAi			TOT				YL1 RNAi			TOT
	First	Second	Third	First	Second	Third		First	Second	Third	First	Second	Third		First	Second	Third	First	Second	Third		First	Second	Third	First	Second	Third		First	Second	Third	First	Second	Third
MS	0	1	1	30	38	41		0	1	2	24	37	30		7	4	6	43	39	51		5	7	6	45	56	49		3	5	7	34	56	51
CM	1	0	1	31	33	35		7	9	9	26	29	31		11	9	15	33	32	45		1	2	1	47	54	42		17	12	19	53	37	47
CB	0	0	1	26	32	38		12	15	18	81	96	105		2	1	1	75	77	69		1	1	1	79	68	89		1	2	1	66	97	52
LIB	2	2	3	564	653	445		103	63	92	311	209	334		22	38	28	268	341	315		1	2	4	220	220	345		19	14	23	158	245	318
MC	4	19	42	1134	1341	1735		60	52	54	860	924	1024		30	22	44	1265	923	1117		33	52	45	833	924	841		29	22	22	905	983	1119
	Mock							BAF53a RNAi							GAS41 RNAi							p400 RNAi							YL1 RNAi
	First	Second	Third	Mean	SD	N		First	Second	Third	Mean	SD	N		First	Second	Third	Mean	SD	N		First	Second	Third	Mean	SD	N		First	Second	Third	Mean	SD	N
MS	0	2.63158	2.43902	1.6902	1.46692	3		0	2.7027	6.66667	3.12312	3.35316	3		16.2791	10.2564	11.7647	12.7667	3.13387	3		11.1111	12.5	12.2449	11.952	0.73932	3		8.82353	8.92857	13.7255	10.4925	2.80032	3
CM	3.22581	0	2.85714	2.02765	1.76564	3		26.9231	31.0345	29.0323	28.9966	2.05593	3		33.3333	28.125	33.3333	31.5972	3.00703	3		2.12766	3.7037	2.38095	2.73744	0.84634	3		32.0755	32.4324	40.4255	34.9778	4.72124	3
CB	0	0	2.63158	0.877193	1.51934	3		14.8148	15.625	17.1429	15.8609	0.572887	3		2.66667	1.2987	1.44928	1.80488	0.967298	3		1.26582	1.47059	1.1236	1.28667	0.144791	3		1.51515	2.06186	1.92308	1.83336	0.386578	3
LIB	0.35461	0.306279	0.674157	0.445015	0.199909	3		33.119	30.1435	27.5449	30.2691	2.78915	3		8.20896	11.1437	8.88889	9.41385	1.53618	3		0.454545	0.909091	1.15942	0.841019	0.357334	3		12.0253	5.71429	7.2327	8.3241	3.29403	3
MC	0.352734	1.41685	2.42075	1.39678	1.03415	3		6.97674	5.62771	5.27344	5.9593	0.898764	3		2.37154	2.38353	3.93912	2.89807	0.901602	3		3.96158	5.62771	5.35077	4.98002	0.892795	3		3.20442	2.23805	1.96604	2.4695	0.650826	3
	Scramble			TOT				CFDP1 RNAi			TOT				MRG15 RNAi			TOT				Tip60 RNAi			TOT
	First	Second	Third	Mean	SD	N		First	Second	Third	First	Second	Third		First	Second	Third	First	Second	Third		First	Second	Third	First	Second	Third
MS	0	0	0	35	39	36		1	0	0	78	72	93		1	2	1	52	36	45		4	5	5	28	49	64
CM	1	0	0	42	48	49		7	39	15	37	127	68		2	4	3	37	44	43		11	14	20	40	49	60
CB	0	0	1	43	36	59		24	14	26	78	50	82		2	4	3	52	77	89		2	4	3	89	53	78
LIB	2	1	2	289	351	228		1	0	1	132	236	104		8	8	3	157	287	179		6	7	2	94	107	117
MC	44	21	4	1649	1226	1465		22	63	89	1250	1311	1619		129	31	88	1641	583	1186		99	59	63	1992	2243	1347
	Scramble							CFDP1 RNAi							MRG15 RNAi							Tip60 RNAi
	First	Second	Third	Mean	SD	N		First	Second	Third	Mean	SD	N		First	Second	Third	Mean	SD	N		First	Second	Third	Mean	SD	N
MS	0	0	0	0	0	3		1.28205	0	0	0.42735	0.740193	3		1.92308	5.55556	2.22222	3.23362	2.01641	3		14.2857	10.2041	7.8125	10.7674	3.27317	3
CM	2.38095	0	0	0.793651	1.37464	3		18.9189	30.7087	22.0588	23.8955	6.10569	3		5.40541	9.09091	6.97674	7.15769	1.8494	3		27.5	28.5714	33.3333	29.8016	3.10514	3
CB	0	0	1.69492	0.564972	0.97856	3		30.7692	28	31.7073	30.1588	1.95814	3		3.84615	5.19481	3.37079	4.13725	0.953641	3		2.24719	7.54717	3.84615	4.54684	3.74765	3
LIB	0.692042	0.2849	0.877193	0.618045	0.303	3		0.757576	0	0.961538	0.573038	0.506636	3		5.09554	2.78746	1.67598	3.18633	1.74433	3		6.38298	6.54206	1.7094	4.87815	2.74537	3
MC	2.66828	1.71289	0.273038	1.5514	1.20576	3		1.76	4.80549	5.49722	4.0209	1.98831	3		7.86106	5.31732	7.4199	6.86609	1.35929	3		4.96988	2.63041	4.67706	4.09245	1.2746	3

## Sheet: Cyt Players Mis (BAF53a-Tip60)
	Mock			TOT			BAF53a RNAi			TOT			Tip60 RNAi			TOT
	First	Second	Third	First	Second	Third	First	Second	Third	First	Second	Third	First	Second	Third	First	Second	Third
Citron Kinase	2	3	2	102	118	125	13	12	12	96	133	102	13	20	9	78	87	52
MKLP2	3	4	0	115	124	128	3	2	1	163	109	102	30	29	2	89	98	6
Aurora B	0	5	9	117	139	150	13	9	11	152	109	128	4	9	8	72	121	68
INCENP	0	1	0	172	152	124	0	1	0	114	130	104	21	17	5	59	53	16
MKLP1	2	1	0	187	88	92	8	15	8	112	129	111	38	34	29	69	58	56
PLK1	0	5	3	131	95	87	32	31	33	102	113	110	25	50	28	59	126	75
Cep55	4	3	3	152	112	100	34	58	32	117	166	100	41	40	42	100	100	90
Anillin	2	3	4	117	108	109	76	96	56	104	128	84	69	63	68	101	100	100
Alix	4	5	1	88	115	108	36	38	40	100	102	100	34	28	31	61	50	64
Spastin	5	2	6	100	110	100	48	43	51	100	108	100	44	29	31	83	65	74
	Mock						BAF53a RNAi						Tip60 RNAi
	First	Second	Third	Mean	SD	N	First	Second	Third	Mean	SD	N	First	Second	Third	Mean	SD	N
Citron Kinase	1.96078	2.54237	1.6	2.03439	0.475478	3	13.5417	9.02256	11.7647	11.443	2.27667	3	16.6667	22.9885	17.3077	18.9876	3.47966	3
MKLP2	2.6087	3.22581	0	1.94483	1.71231	3	1.84049	1.83486	0.980392	1.55192	0.494961	3	33.7079	29.5918	33.3333	32.211	2.27599	3
Aurora B	0	3.59712	6	3.19904	3.01974	3	8.55263	8.25688	8.59375	8.46775	0.183775	3	5.55556	7.43802	11.7647	8.25276	3.18375	3
INCENP	0	0.657895	0	0.219298	0.379836	3	0	0.769231	0	0.25641	0.444116	3	35.5932	32.0755	31.25	32.9729	2.3065	3
MKLP1	1.06952	1.13636	0	0.735294	0.63766	3	7.14286	11.6279	7.20721	8.65932	2.57107	3	55.0725	58.6207	51.7857	55.1596	3.41832	3
PLK1	0	5.26316	3.44828	2.90381	2.67349	3	31.3725	27.4336	30	29.6021	1.99939	3	42.3729	39.6825	37.3333	39.7963	2.5217	3
Cep55	2.63158	2.67857	3	2.77005	0.200524	3	29.0598	34.9398	32	31.9999	2.93996	3	41	40	46.6667	42.5556	3.59526	3
Anillin	1.7094	2.77778	3.66972	2.71897	0.981484	3	73.0769	75	66.6667	71.5812	4.36337	3	68.3168	63	68	66.4389	2.98242	3
Alix	4.54545	4.34783	0.925926	3.27307	2.03509	3	36	37.2549	40	37.7516	2.04574	3	55.7377	56	48.4375	53.3917	4.2925	3
Spastin	5	1.81818	6	4.27273	2.18371	3	48	39.8148	51	46.2716	5.78944	3	53.012	44.6154	41.8919	46.5064	5.79625	3

## Sheet: Cyt Players Mis (Others)
	Mock			TOT			CFDP1 RNAi			TOT			GAS41 RNAi			TOT			p400 RNAi			TOT
	First	Second	Third	First	Second	Third	First	Second	Third	First	Second	Third	First	Second	Third	First	Second	Third	First	Second	Third	First	Second	Third
Citron Kinase	2	3	2	102	118	125	1	0	1	100	94	100	1	4	6	103	119	129	13	9	12	98	64	101
MKLP2	3	4	0	115	124	128	0	0	0	99	100	100	21	20	26	115	122	156	3	10	6	154	104	109
Aurora B	0	5	9	117	139	150	4	3	3	99	100	101	18	29	18	82	135	118	13	6	8	149	107	121
INCENP	0	1	0	172	152	124	0	1	0	100	102	100	43	32	42	120	114	114	0	7	2	110	139	103
MKLP1	2	1	0	187	88	92	1	0	1	102	118	100	14	18	9	105	118	99	2	8	7	113	113	122
PLK1	0	5	3	131	95	87	1	1	0	100	101	113	16	13	11	123	110	117	32	36	31	108	141	110
	Mock						CFDP1 RNAi						GAS41 RNAi						p400 RNAi
	First	Second	Third	Mean	SD	N	First	Second	Third	Mean	SD	N	First	Second	Third	Mean	SD	N	First	Second	Third	Mean	SD	N
Citron Kinase	1.96078	2.54237	1.6	2.03439	0.475478	3	1	0	1	0.666667	0.57735	3	0.970874	3.36134	4.65116	2.99446	1.86737	3	13.2653	14.0625	11.8812	13.0697	1.10374	3
MKLP2	2.6087	3.22581	0	1.94483	1.71231	3	0	0	0	0	0	3	18.2609	16.3934	16.6667	17.107	1.00858	3	1.94805	9.61538	5.50459	5.68934	3.837	3
Aurora B	0	3.59712	6	3.19904	3.01974	3	4.0404	3	2.9703	3.3369	0.609433	3	21.9512	21.4815	15.2542	19.5623	3.73829	3	8.72483	5.60748	6.61157	6.98129	1.59123	3
INCENP	0	0.657895	0	0.219298	0.379836	3	0	0.980392	0	0.326797	0.56603	3	35.8333	28.0702	36.8421	33.5819	4.79984	3	0	5.03597	1.94175	2.32591	2.53987	3
MKLP1	1.06952	1.13636	0	0.735294	0.63766	3	0.980392	0	1	0.660131	0.571774	3	13.3333	15.2542	9.09091	12.5595	3.15369	3	1.76991	7.07965	5.7377	4.86242	2.76096	3
PLK1	0	5.26316	3.44828	2.90381	2.67349	3	1	0.990099	0	0.663366	0.574513	3	13.0081	11.8182	9.40171	11.4093	1.83764	3	29.6296	25.5319	28.1818	27.7811	2.07804	3

## Sheet: CR in SRCAP RNAi
	Mock			TOT			ZM447439			TOT
	First	Second	Third	First	Second	Third	First	Second	Third	First	Second	Third
SRCAP	0	1	0	105	108	110	25	32	27	52	67	59
p400	1	2	1	102	106	105	3	2	2	89	79	77
Tip60	2	2	1	105	106	109	4	3	5	78	82	91
CFDP1	1	1	1	104	102	105	14	26	24	53	83	72
BAF53a	1	1	0	107	110	108	16	38	33	33	84	75
GAS41	2	3	2	101	112	118	1	1	2	68	59	63
YL1	3	1	1	109	109	110	2	1	1	51	48	55
	Mock						ZM447439
	First	Second	Third	Mean	SD	N	First	Second	Third	Mean	SD	N
SRCAP	0	0.925926	0	0.308642	0.534584	3	48.0769	47.7612	45.7627	47.2003	1.25494	3
p400	0.980392	1.88679	0.952381	1.27319	0.531581	3	3.37079	2.53165	2.5974	2.83328	0.466656	3
Tip60	1.90476	1.88679	0.917431	1.56966	0.56492	3	5.12821	3.65854	5.49451	4.76042	0.971672	3
CFDP1	0.961538	0.980392	0.952381	0.964771	0.0142826	3	26.4151	31.3253	33.3333	30.3579	3.55913	3
BAF53a	0.934579	0.909091	0	0.614557	0.532374	3	48.4848	45.2381	44	45.9076	2.31618	3
GAS41	1.9802	2.67857	1.69492	2.11789	0.506078	3	1.47059	1.69492	3.1746	2.11337	0.925875	3
YL1	2.75229	0.917431	0.909091	1.52627	1.06177	3	3.92157	2.08333	1.81818	2.60769	1.14555	3

## Sheet: ZM447439
	Mock			TOT			ZM447439			TOT
	First	Second	Third	First	Second	Third	First	Second	Third	First	Second	Third
Aurora B	0	0	0	100	100	100	0	0	0	100	100	100
MKLP1	0	1	6	100	100	100	33	33	32	98	103	99
BAF53a	5	8	4	100	100	100	16	21	11	100	100	100
Tip60	1	3	3	100	91	87	42	40	44	100	100	100
SRCAP	1	0	0	100	100	100	0	4	0	100	100	100
	Mock						ZM447439
	First	Second	Third	Mean	SD	N	First	Second	Third	Mean	SD	N
Aurora B	0	0	0	0	0	3	0	0	0	0	0	3
MKLP1	0	1	6	2.33333	3.21455	3	33.6735	32.0388	32.3232	32.6785	0.873313	3
BAF53a	5	8	4	5.66667	2.08167	3	16	21	11	16	5	3
Tip60	1	3.2967	3.44828	2.58166	1.37185	3	42	40	44	42	2	3
SRCAP	1	0	0	0.333333	0.57735	3	0	4	0	1.33333	2.3094	3

## Sheet: Barasertib
	DMSO			TOT			Barasertib 200nM			TOT
	First	Second	Third	First	Second	Third	First	Second	Third	First	Second	Third
Aurora B	2	3		100	83		10	10		100	100
MKLP1	4	11		100	100		18	24		100	100
BAF53a	7	6		100	100		28	21		100	100
Tip60	4	6		107	103		35	30		109	105
SRCAP	1	0		105	102		2	1		103	107
	DMSO						Barasertib 200nM
	First	Second	Third	Mean	SD	N	First	Second	Third	Mean	SD	N
Aurora B	2	3.61446		2.80723	1.14159	2	10	10		10	0	2
MKLP1	4	11		7.5	4.94975	2	18	24		21	4.24264	2
BAF53a	7	6		6.5	0.707107	2	28	21		24.5	4.94975	2
Tip60	3.73832	5.82524		4.78178	1.47568	2	32.1101	28.5714		30.3408	2.50221	2
SRCAP	0.952381	0		0.47619	0.673435	2	1.94175	0.934579		1.43816	0.712175	2

## Sheet: S2 Mitotic Defects
	Mock			TOT				Tip60			TOT
	First	Second	Third	First	Second	Third		First	Second	Third	First	Second	Third
MS	1	0	0	90	85	30		7	7	6	19	20	18
CM	0	0	0	90	85	30		6	7	7	19	20	18
CB	0	0	0	42	175	53		1	2	2	29	43	28
LIB	0	0	1	268	175	259		1	1	0	29	43	28
MC	3	4	7	697	1301	821		29	10	20	1162	1116	1173
	Mock							Tip60
	First	Second	Third	Mean	SD	N		First	Second	Third	Mean	SD	N
MS	1.11111	0	0	0.37037	0.6415	3		36.8421	35	33.3333	35.0585	1.75512	3
CM	0	0	0	0	0	3		31.5789	35	38.8889	35.1559	3.65747	3
CB	0	0	0	0	0	3		3.44828	4.65116	7.14286	5.08077	0.85057	3
LIB	0	0	0.3861	0.1287	0.222915	3		3.44828	2.32558	0	1.92462	1.75876	3
MC	0.430416	0.307456	0.852619	0.530164	0.285942	3		2.4957	0.896057	1.70503	1.69893	0.799837	3
	MRG15			TOT				Yeti			TOT
	First	Second	Third	First	Second	Third		First	Second	Third	First	Second	Third
MS	11	11	10	29	31	34		3	3	5	14	18	23
CM	5	3	4	29	32	34		2	2	3	14	18	23
CB	1	1	3	30	23	71		1	2	3	44	23	30
LIB	9	10	8	101	102	96		3	2	7	30	23	44
MC	10	10	26	715	606	903		38	31	29	745	807	830
	MRG15							Yeti
	First	Second	Third	Mean	SD	N		First	Second	Third	Mean	SD	N
MS	37.931	35.4839	29.4118	34.2756	4.38629	3		21.4286	16.6667	21.7391	19.9448	2.84318	3
CM	17.2414	9.375	11.7647	12.7937	4.03288	3		14.2857	11.1111	13.0435	12.8134	1.59976	3
CB	3.33333	4.34783	4.22535	3.96884	0.553759	3		2.27273	8.69565	10	6.98946	4.54169	3
LIB	8.91089	9.80392	8.33333	9.01605	0.740912	3		10	8.69565	15.9091	11.5349	3.84388	3
MC	1.3986	1.65017	2.87929	1.97602	0.792304	3		5.10067	3.84139	3.49398	4.14534	0.845376	3

## Sheet: FI (HeLa)
Spindle							Midbody
Mock	BAF53a	CFDP1	GAS41	p400	Tip60	YL1	Mock	BAF53a	CFDP1	GAS41	p400	Tip60	YL1
102289	26514	30570	25325		36672	42383	100531	36733	30354	45810	43994	34504	33378
96394	29056	30306	30684		37677	41732	95670	26437	52387	48801	42795	17756	35790
96598	27518	32418	28109		43007	40583	99871	19978	47086	37850	42529	34937	30107
96518	32862	30489	37502		43677	47108	100031	36289	35278	37827	39590	34665	44764
97837	32898	27457	28620		41081	45397	98197	37308	51288	35354	39425	34997	32454
97021	33954	33352	30678		36764	45159	95623	22664	48042	45226	41422	22316	32901
103220	27268	33556	30679		39511	48904	104803	40060	39344	36372	42314	26896	35771
95575	37991	30758	32100		37617	42625	102895	30462	34108	48496	42080	22145	42335
99385	26064	32546	30079		37330	40434	96360	19165	31028	36523	42686	17117	41065
97942	36014	34862	30623		37582	42050	95966	27001	53404	46606	40315	17809	42075
97564	28088	30756	35961		36229	46143	104417	42091	42988	42674	40212	28002	45392
103460	41774	34721	27106		40531	44941	96779	22138	33464	35931	41917	31141	38242
99318	32511	33665	31024		36767	43040	98117	37074	38672	46381	44262	16542	34888
97957	38968	33908	32971		40694	45510	95606	42901	27587	43629	44952	22498	30529
101484	39923	32320	27811		37669	44086	100256	30679	41291	46093	40023	33304	42839
98837	25474	29569	27131		41754	44891	102586	42428	35511	37765	44652	26471	37609
96496	37723	30853	39715		42614	48884	101415	37434	37238	46093	42946	21383	46527
104743	40972	25934	35734		38867	42012	98106	33265	34875	44744	40988	19731	44844
100106	38307	27221	38135		35070	40491	98300	15138	53367	43699	44428	28469	48595
101978	39775	25682	29323		44483	46919	100575	21251	46527	35351	41972	24318	48944
99489	31308	33525	28079		40299	42302	96050	29179	38995	42841	41670	32840	44195
96838	26941	33879	27913		36626	48594	103514	21337	32849	47323	42250	15165	48591
97580	42497	27667	25527		40732	48391	103482	36405	40471	42749	40914	33467	31125
95615	28225	26186	39612		37355	46309	97715	32724	38963	35597	39800	15489	48364
100607	35130	33313	32946		44151	40422	100543	34976	28550	42823	41860	33173	43886
102914	39844	25789	26065		40866	48011	95713	30817	30390	42030	44422	27146	48007
104319	37178	33594	26063		38070	44283	96193	29840	25127	41347	43421	20123	38384
95736	34355	26871	37549		42939	45523	103948	29933	33915	49725	42495	23523	38209
102042	27268	32391	32312		39630	47369	101395	26006	50516	46025	41330	27166	45644
96045	38036	30100	26225		43707	45886	96522	27669	30804	42508	42657	32604	44729
97471	35513	25941	32545		41321	40138	97764	37381	52796	36450	43186	25371	32050
99540	36539	28143	37894		40507	41239	98648	19650	36136	49889	44104	16297	33394
104334	31447	25443	36659		37742	42551	100378	18058	42668	42179	40826	18032	46111
102016	29344	32730	38362		37233	40288	102281	34586	28338	40185	41750	17511	30189
103455	33595	34667	36940		40778	41072	97569	19541	25951	49783	43541	19371	42768
104340	37072	27734	34610		44704	41824	100075	26279	38482	39578	43510	33307	48075
104424	30710	28124	39761		38807	45452	101602	39915	25635	49442	40234	28040	39099
99524	37878	26360	34666		40291	48289	103706	42231	42447	45905	43625	25939	45875
101724	30181	26634	34446		36228	45883	99681	34774	43736	47306	39940	19504	48611
104202	34507	32377	32685		35601	41941	102873	30245	53579	40410	43976	30411	40673
95104	30259	25021	35614		41319	44738	98628	36265	34797	42190	44551	18476	31116
99090	26255	26999	35686		36840	46510	102314	28552	29790	47499	42679	29795	43048
98511	42471	25672	27557		43117	46890	98428	36298	32259	48452	43219	17999	41753
97056	28779	25532	25574		37320	46349	99384	37687	25114	46456	41785	29489	42504
95511	25539	31490	30558		39283	45621	103080	21158	41277	44908	40735	25004	47722
101028	39097	33621	35179		43302	41647	99691	20066	30502	43654	40345	34896	43980
100779	32714	30964	29297		39624	40550	96367	25774	52327	38553	42949	33054	40288
104202	38936	25015	39949		38580	47853	97350	24794	41838	41648	44315	22283	36731
97859	42189	28446	38153		42665	48329	104890	20342	38964	37635	39277	29302	36266
95672	37255	25801	31584		36980	41868	103039	35999	25694	38181	39276	22892	36333
98907	29178	25541	28268		43802	47525	97388	35821	46680	47233	41882	24647	35607
104935	36530	32596	36153		35919	47964	102114	29515	50570	41166	44686	15407	48798
104493	34813	27298	29109		35702	46748	95922	35658	43808	47013	42257	22319	43469
100883	30834	32325	30714		38918	47540	103208	36745	28453	43265	39627	18896	31468
96826	31395	34070	26554		38645	46585	102449	35491	36097	43226	41120	32638	34990
98785	40322	34023	30611		35886	43996	100035	31388	51029	43492	40950	25702	39035
102203	30031	33602	25378		39860	43790	103700	30602	25709	38306	39298	29588	33212
100418	34034	32795	32291		36090	46108	98719	23436	28124	39346	40006	15143	31979
99031	41175	29976	25119		42052	40447	103962	30282	50629	46939	42582	24312	44239
99798	39462	28405	39953		40151	43266	102987	20949	27595	40736	42896	33312	42093
101037	29366	34516	29457		36712	41795	103608	33131	30680	41782	41354	31609	40107
101815	40609	25987	35466		37069	47014	99100	30839	30332	44792	43726	30636	48276
100551	27876	33794	26489		42264	48238	97078	41220	33909	39558	40089	20786	47768
97018	40288	30095	39718		35441	48135	99220	34179	49318	37547	39502	29580	35334
99641	34997	31747	38331		42966	40845	95391	16261	31826	48844	42521	29994	41422
95480	31091	29395	26172		36729	48538	99325	27446	45154	49181	41989	34499	37570
100257	26383	28134	25769		37119	40482	101556	34885	46901	43604	44063	29576	31387
95546	28488	30952	38075		44536	41841	101768	42033	36809	47173	44540	27101	42646
103191	26545	28270	29929		43136	41269	102282	34497	42067	40334	43277	17861	33542
97932	27484	26590	33253		43814	47425	100680	36353	50070	43258	41740	23871	46716
97772	35425	33430	27666		42012	45669	97933	23852	51290	48237	40756	34905	30303
95923	27373	29643	29087		36522	46134	95056	42555	44765	37537	41076	33719	41383
95822	41288	31421	27318		43110	46389	100876	21876	39373	35295	41862	18551	32671
102674	27878	31109	26557		37842	43090	95860	32652	48587	38033	43065	17645	30166
104016	37810	33431	29608		41455	47297	95031	32129	49266	37060	44288	32318	37818
102174	39882	27572	31709		38557	42141	99575	42884	51617	46430	42696	29137	32928
101324	29184	28994	26821		42664	47578	103065	34463	46312	46380	39557	18462	42724
97835	31242	25704	33662		39586	40237	97219	16720	49477	35592	40255	25018	45264
96897	25136	30677	38993		35909	47535	95791	42007	33430	44747	40190	25515	42794
98468	39434	25765	37893		41803	47947	100300	33293	29213	35688	42001	23411	32941
103552	35881	30057	26542		39549	45334	102692	39009	28876	45015	40721	21460	44975
104204	41601	26083	27691		44734	48110	101974	41416	54142	45514	42257	17008	45619
98355	34268	33085	33667		44198	44706	100820	27214	27261	45259	39219	27786	37175
100854	35366	32612	35463		37402	46848	103104	37730	31774	45590	42997	22941	43172
103992	25113	25793	26840		44359	45166	99681	20184	32662	42041	43000	25869	42204
96566	34849	29975	32641		35533	48459	102070	34719	48580	38708	41555	27198	40101
103759	42338	30764	31627		42544	41050	95224	20456	37996	48110	43871	21358	42230
96139	31377	34430	33603		42947	44354	100019	28439	52759	49915	41454	19456	33900
97659	41033	28919	28541		44675	45004	104100	16421	25290	35962	42503	16859	34135
101369	35712	31332	30312		39508	44985	104236	22109	35250	47851	40548	20621	32097
	41395	33411	27835		39337	40363	97188	23112	45614	40501	41670	21341	32235
	25634	26088	38749		43606	48313	100179	37898	42743	40585	43437	20772	44821
	26345	29467	34444		44861	44032	101491	39996	45420	47201	44809	27453	37145
	25380	27590	31836		41086	48401	100495	36932	52441	46881	40162	28003	40408
	42564	26215	27663		39233	42772	104892	33624	50649	42913	43235	34791	40309
	40682	29644	34854		41900	43245	100216	22266	36176	35723	39635	31993	40288
	35050	30639	36573		39903	41799		24952	32296	46853	41980	26559	48222
	26264	26334	34360		38565	41128		37094	54718	38925	44158	20421	42046
	29443	31725	26723		36561	46567		20500	36810	35888	40024	28648	38946
	32739	29560	25450		41803	41767		37031	46789	41563	39459	22005	43312
	39456	25524	39071		44595	43820		16780	51213	49973	40519	29546	48237
	40450	28429	33819		35834	42643		29955	44998	36812		31059	31025
	27425	32705	31559		35075	43466		28030	46511	39806		32395	43370
	25523	27842	37407		35961	45197		41579	40927	37421		33070	48444
	29325	30084	34066		39850	42727		26624	42621	46453			34747
	36835	30235	37881		39750	46434		30607	45570	38851			46687
	37740	34238	25406		43645	42890		21991	53889	47914			31489
	29788	33448	26871		40611	44220		17049	43961	47878
	26898	26957	26025		37195	45609		26894	52181	49434
	38589	28883			38169	48529		42687	53662	39361
	28191	28630			40645	44323		17922	33375	37099
	39354	25697			43772	41562		28343	44138
	40123	30760				40472		16162	28335
	27618	29795				44565		26082	49013
	40531	32186				41010		31164	32890
	42462							27414	40297
	38848								30513
	36933
	41699
104935							104892							MAX
Spindle							Midbody
Mock	BAF53a	CFDP1	GAS41	p400	Tip60	YL1	Mock	BAF53a	CFDP1	GAS41	p400	Tip60	YL1
97.4784	25.2671	29.1323	24.134		34.9473	40.3898	95.8424	35.0198	28.9383	43.6735	41.9422	32.8948	31.8213
91.8607	27.6895	28.8807	29.241		35.9051	39.7694	91.2081	25.204	49.9438	46.525	40.7991	16.9279	34.1208
92.0551	26.2239	30.8934	26.7871		40.9844	38.6744	95.2132	19.0463	44.89	36.0847	40.5455	33.3076	28.7029
91.9788	31.3165	29.0551	35.7383		41.6229	44.8926	95.3657	34.5965	33.6327	36.0628	37.7436	33.0483	42.6763
93.2358	31.3508	26.1657	27.274		39.149	43.262	93.6172	35.568	48.896	33.7051	37.5863	33.3648	30.9404
92.4582	32.3572	31.7835	29.2352		35.035	43.0352	91.1633	21.607	45.8014	43.1167	39.4901	21.2752	31.3665
98.3657	25.9856	31.9779	29.2362		37.6528	46.6041	99.9152	38.1917	37.5091	34.6757	40.3405	25.6416	34.1027
91.0802	36.2043	29.3115	30.5904		35.8479	40.6204	98.0961	29.0413	32.5173	46.2342	40.1175	21.1122	40.3606
94.711	24.8382	31.0154	28.6644		35.5744	38.5324	91.8659	18.2712	29.5809	34.8196	40.6952	16.3187	39.1498
93.3359	34.3203	33.2225	29.1828		35.8146	40.0724	91.4903	25.7417	50.9133	44.4324	38.4348	16.9784	40.1127
92.9757	26.767	29.3096	34.2698		34.5252	43.9729	99.5472	40.1279	40.9831	40.6838	38.3366	26.696	43.275
98.5944	39.8094	33.0881	25.8312		38.6249	42.8275	92.2654	21.1055	31.9033	34.2552	39.9621	29.6886	36.4585
94.6472	30.982	32.0818	29.565		35.0379	41.0159	93.541	35.3449	36.8684	44.2179	42.1977	15.7705	33.2609
93.3502	37.1354	32.3133	31.4204		38.7802	43.3697	91.1471	40.9002	26.3004	41.5942	42.8555	21.4487	29.1052
96.7113	38.0455	30.8	26.5031		35.8975	42.0127	95.5802	29.2482	39.3653	43.9433	38.1564	31.7508	40.8411
94.1888	24.276	28.1784	25.8551		39.7903	42.7798	97.8015	40.4492	33.8548	36.0037	42.5695	25.2364	35.855
91.9579	35.9489	29.402	37.8472		40.6099	46.585	96.6852	35.6881	35.5013	43.9433	40.9431	20.3857	44.3571
99.817	39.0451	24.7143	34.0535		37.0391	40.0362	93.5305	31.7136	33.2485	42.6572	39.0764	18.8108	42.7525
95.3981	36.5055	25.9408	36.3415		33.4207	38.5867	93.7154	14.432	50.878	41.6609	42.3559	27.1413	46.3286
97.1821	37.9044	24.4742	27.944		42.391	44.7124	95.8843	20.2599	44.3571	33.7023	40.0145	23.1838	46.6613
94.8101	29.8356	31.9483	26.7585		38.4038	40.3126	91.5704	27.8181	37.1763	40.843	39.7266	31.3084	42.1338
92.2838	25.674	32.2857	26.6003		34.9035	46.3087	98.6863	20.3419	31.317	45.1159	40.2795	14.4577	46.3248
92.9909	40.4984	26.3658	24.3265		38.8164	46.1152	98.6558	34.7071	38.5835	40.7553	39.0058	31.9062	29.6734
91.1183	26.8976	24.9545	37.7491		35.5982	44.1311	93.1577	31.1978	37.1458	33.9368	37.9438	14.7666	46.1084
95.8755	33.4779	31.7463	31.3966		42.0746	38.521	95.8538	33.3448	27.2185	40.8258	39.9077	31.6259	41.8392
98.074	37.9702	24.5762	24.8392		38.9441	45.7531	91.2491	29.3797	28.9727	40.0698	42.3502	25.88	45.768
99.413	35.4296	32.0141	24.8373		36.2796	42.2004	91.7067	28.4483	23.9551	39.4186	41.3959	19.1845	36.5938
91.2336	32.7393	25.6073	35.7831		40.9196	43.3821	99.1	28.537	32.3333	47.4059	40.5131	22.4259	36.427
97.2431	25.9856	30.8677	30.7924		37.7662	45.1413	96.6661	24.7931	48.16	43.8785	39.4024	25.899	43.5152
91.5281	36.2472	28.6844	24.9917		41.6515	43.728	92.0204	26.3786	29.3673	40.5255	40.6675	31.0834	42.6429
92.887	33.8429	24.721	31.0144		39.3777	38.2503	93.2044	35.6376	50.3337	34.75	41.1719	24.1877	30.5552
94.8587	34.8206	26.8195	36.1119		38.602	39.2996	94.0472	18.7336	34.4507	47.5623	42.0471	15.5369	31.8366
99.4273	29.9681	24.2464	34.935		35.967	40.5499	95.6965	17.2158	40.678	40.2118	38.9219	17.191	43.9605
97.2183	27.964	31.1907	36.5579		35.482	38.3933	97.5108	32.973	27.0164	38.3108	39.8028	16.6943	28.781
98.5896	32.0151	33.0366	35.2027		38.8602	39.1404	93.0185	18.6296	24.7407	47.4612	41.5103	18.4676	40.7734
99.433	35.3285	26.4297	32.9823		42.6016	39.8571	95.4077	25.0534	36.6873	37.7321	41.4808	31.7536	45.8329
99.513	29.2657	26.8014	37.8911		36.9819	43.3144	96.8634	38.0534	24.4394	47.1361	38.3575	26.7323	37.2755
94.8435	36.0966	25.1203	33.0357		38.3961	46.018	98.8693	40.2614	40.4673	43.7641	41.5904	24.7292	43.7355
96.94	28.7616	25.3814	32.826		34.5242	43.7252	95.032	33.1522	41.6962	45.0997	38.0773	18.5944	46.3439
99.3015	32.8842	30.8543	31.1479		33.9267	39.9686	98.0752	28.8344	51.0802	38.5253	41.925	28.9927	38.7761
90.6313	28.8359	23.8443	33.9391		39.3758	42.634	94.0281	34.5737	33.1741	40.2223	42.4732	17.6143	29.6648
94.4299	25.0203	25.7293	34.0077		35.1074	44.3227	97.5422	27.2204	28.4006	45.2837	40.6885	28.4054	41.0403
93.8781	40.4736	24.4647	26.261		41.0892	44.6848	93.8375	34.6051	30.7545	46.1923	41.2033	17.1596	39.8057
92.4915	27.4255	24.3313	24.3713		35.5649	44.1692	94.7489	35.9293	23.9427	44.2894	39.8362	28.1137	40.5217
91.0192	24.3379	30.0091	29.1209		37.4356	43.4755	98.2725	20.1712	39.3519	42.8136	38.8352	23.8379	45.4963
96.2767	37.2583	32.0398	33.5246		41.2655	39.6884	95.0416	19.1302	29.0794	41.618	38.4634	33.2685	41.9288
96.0395	31.1755	29.5078	27.9192		37.7605	38.643	91.8726	24.5719	49.8865	36.7549	40.9459	31.5124	38.409
99.3015	37.1049	23.8386	38.0702		36.7656	45.6025	92.8097	23.6376	39.8867	39.7056	42.2482	21.2438	35.0179
93.2568	40.2049	27.1082	36.3587		40.6585	46.0561	99.9981	19.3933	37.1468	35.8798	37.4452	27.9354	34.5746
91.1726	35.5029	24.5876	30.0986		35.2409	39.899	98.2334	34.3201	24.4957	36.4003	37.4442	21.8244	34.6385
94.2555	27.8058	24.3398	26.9386		41.742	45.2899	92.846	34.1504	44.5029	45.0301	39.9287	23.4975	33.9463
100	34.812	31.063	34.4528		34.2298	45.7083	97.3516	28.1385	48.2115	39.2461	42.6019	14.6884	46.5221
99.5788	33.1758	26.0142	27.74		34.023	44.5495	91.4483	33.995	41.7649	44.8204	40.2862	21.2781	41.4417
96.1386	29.3839	30.8048	29.2695		37.0877	45.3042	98.3945	35.0313	27.126	41.2472	37.7789	18.0147	30.0004
92.2724	29.9185	32.4677	25.3052		36.8276	44.3941	97.6709	33.8358	34.4135	41.21	39.2022	31.1158	33.3581
94.1392	38.4257	32.4229	29.1714		34.1983	41.9269	95.3695	29.9241	48.6491	41.4636	39.0402	24.5033	37.2145
97.3965	28.6187	32.0217	24.1845		37.9854	41.7306	98.8636	29.1748	24.51	36.5195	37.4652	28.2081	31.663
95.6954	32.4334	31.2527	30.7724		34.3927	43.9396	94.1149	22.343	26.8123	37.511	38.1402	14.4368	30.4875
94.3737	39.2386	28.5663	23.9377		40.0743	38.5448	99.1134	28.8697	48.2677	44.7498	40.596	23.1781	42.1758
95.1046	37.6061	27.0691	38.074		38.2627	41.2312	98.1838	19.972	26.308	38.8361	40.8954	31.7584	40.1298
96.2853	27.9849	32.8927	28.0717		34.9855	39.8294	98.7759	31.5858	29.2491	39.8334	39.4253	30.1348	38.2365
97.0267	38.6992	24.7649	33.7981		35.3257	44.803	94.4781	29.4007	28.9174	42.703	41.6867	29.2072	46.0245
95.8222	26.565	32.2047	25.2432		40.2764	45.9694	92.5504	39.2976	32.3275	37.7131	38.2193	19.8166	45.5402
92.4553	38.3933	28.6797	37.8501		33.7742	45.8713	94.5925	32.5849	47.0179	35.7959	37.6597	28.2004	33.6861
94.955	33.3511	30.254	36.5283		40.9453	38.9241	90.9421	15.5026	30.3417	46.566	40.5379	28.5951	39.4901
90.9897	29.6288	28.0126	24.9412		35.0017	46.2553	94.6926	26.166	43.0481	46.8873	40.0307	32.89	35.8178
95.542	25.1422	26.8109	24.5571		35.3733	38.5782	96.8196	33.258	44.7136	41.5704	42.008	28.1966	29.9232
91.0526	27.1482	29.4964	36.2844		42.4415	39.8733	97.0217	40.0726	35.0923	44.9729	42.4627	25.8371	40.6571
98.338	25.2966	26.9405	28.5215		41.1074	39.3282	97.5117	32.8881	40.1051	38.4529	41.2586	17.028	31.9777
93.3263	26.1915	25.3395	31.6891		41.7535	45.1946	95.9844	34.6576	47.7348	41.2405	39.7933	22.7577	44.5372
93.1739	33.759	31.8578	26.3649		40.0362	43.5212	93.3656	22.7396	48.8979	45.9873	38.8552	33.2771	28.8897
91.4118	26.0857	28.2489	27.7191		34.8044	43.9644	90.6227	40.5703	42.6772	35.7863	39.1603	32.1464	39.453
91.3156	39.3463	29.9433	26.0333		41.0826	44.2074	96.1713	20.8557	37.5367	33.6489	39.9096	17.6858	31.1473
97.8453	26.5669	29.646	25.308		36.0623	41.0635	91.3892	31.1292	46.321	36.2592	41.0565	16.8221	28.7591
99.1242	36.0318	31.8588	28.2156		39.5054	45.0727	90.5989	30.6306	46.9683	35.3316	42.2225	30.8107	36.0542
97.3688	38.0064	26.2753	30.2178		36.7437	40.1591	94.931	40.884	49.2097	44.2646	40.7047	27.7781	31.3923
96.5588	27.8115	27.6304	25.5596		40.6575	45.3404	98.2582	32.8557	44.1521	44.2169	37.7121	17.601	40.7314
93.2339	29.7727	24.4952	32.0789		37.7243	38.3447	92.6849	15.9402	47.1695	33.932	38.3776	23.8512	43.153
92.34	23.9539	29.2343	37.1592		34.2202	45.2995	91.3235	40.0479	31.8709	42.6601	38.3156	24.325	40.7982
93.8371	37.5795	24.5533	36.1109		39.837	45.6921	95.6222	31.7403	27.8506	34.0236	40.0421	22.3191	31.4047
98.682	34.1935	28.6434	25.2938		37.689	43.202	97.9026	37.1897	27.5293	42.9156	38.8218	20.4591	42.8774
99.3034	39.6445	24.8563	26.3887		42.6302	45.8474	97.2181	39.4844	51.6169	43.3913	40.2862	16.2148	43.4914
93.7295	32.6564	31.529	32.0837		42.1194	42.6035	96.1179	25.9448	25.9896	43.1482	37.3899	26.4901	35.4412
96.1109	33.7028	31.0783	33.7952		35.643	44.6448	98.2954	35.9703	30.2921	43.4638	40.9917	21.8711	41.1585
99.1013	23.932	24.58	25.5777		42.2728	43.0419	95.032	19.2426	31.1387	40.0803	40.9945	24.6625	40.2357
92.0246	33.2101	28.5653	31.1059		33.8619	46.18	97.3096	33.0998	46.3143	36.9027	39.6169	25.9295	38.2308
98.8793	40.3469	29.3172	30.1396		40.5432	39.1195	90.7829	19.502	36.2239	45.8662	41.8249	20.3619	40.2605
91.6177	29.9014	32.8108	32.0227		40.9272	42.2681	95.3543	27.1126	50.2984	47.587	39.5206	18.5486	32.319
93.0662	39.1033	27.559	27.1987		42.574	42.8875	99.2449	15.6552	24.1105	34.2848	40.5207	16.0727	32.543
96.6017	34.0325	29.8585	28.8865		37.65	42.8694	99.3746	21.0779	33.606	45.6193	38.6569	19.6593	30.6
	39.4482	31.8397	26.5259		37.487	38.4648	92.6553	22.0341	43.4866	38.6121	39.7266	20.3457	30.7316
	24.4285	24.8611	36.9267		41.5552	46.0409	95.5068	36.1305	40.7495	38.6922	41.4112	19.8032	42.7306
	25.106	28.0812	32.8241		42.7512	41.9612	96.7576	38.1306	43.3017	44.9996	42.7192	26.1726	35.4126
	24.1864	26.2925	30.3388		39.1538	46.1247	95.8081	35.2095	49.9952	44.6945	38.2889	26.697	38.5234
	40.5623	24.9821	26.362		37.3879	40.7605	100	32.0558	48.2868	40.9116	41.2186	33.1684	38.4291
	38.7688	28.2499	33.2148		39.9295	41.2112	95.5421	21.2275	34.4888	34.0569	37.7865	30.5009	38.409
	33.4016	29.1981	34.853		38.0264	39.8332		23.7883	30.7898	44.6678	40.0221	25.3203	45.973
	25.0288	25.0955	32.7441		36.7513	39.1938		35.364	52.166	37.1096	42.0985	19.4686	40.085
	28.0583	30.233	25.4662		34.8416	44.377		19.5439	35.0932	34.2142	38.1573	27.3119	37.1296
	31.1993	28.1698	24.2531		39.837	39.8027		35.3039	44.6068	39.6246	37.6187	20.9787	41.292
	37.6004	24.3236	37.2335		42.4977	41.7592		15.9974	48.8245	47.6423	38.6293	28.168	45.9873
	38.5477	27.092	32.2285		34.1488	40.6375		28.5579	42.8994	35.0951		29.6105	29.578
	26.1352	31.1669	30.0748		33.4255	41.4218		26.7227	44.3418	37.9495		30.8841	41.3473
	24.3227	26.5326	35.6478		34.2698	43.0714		39.6398	39.0182	35.6757		31.5277	46.1846
	27.9459	28.6692	32.4639		37.9759	40.7176		25.3823	40.6332	44.2865			33.1265
	35.1027	28.8131	36.0995		37.8806	44.2503		29.1795	43.4447	37.039			44.5096
	35.9651	32.6278	24.2112		41.5924	40.8729		20.9654	51.3757	45.6794			30.0204
	28.3871	31.875	25.6073		38.7011	42.1404		16.2539	41.9107	45.645
	25.633	25.6892	24.8011		35.4458	43.464		25.6397	49.7474	47.1285
	36.7742	27.5247			36.3739	46.2467		40.6961	51.1593	37.5253
	26.8652	27.2836			38.7335	42.2385		17.0861	31.8184	35.3688
	37.5032	24.4885			41.7134	39.6074		27.0211	42.0795
	38.2361	29.3134				38.5686		15.4082	27.0135
	26.3191	28.3938				42.4691		24.8656	46.7271
	38.6249	30.6723				39.0813		29.7106	31.3561
	40.465							26.1355	38.4176
	37.021								29.0899
	35.1961
	39.7379
95.0837	32.3617	28.4894	30.3636		37.9988	42.4516	95.3213	28.786	38.2011	40.7823	40.0148	24.3606	38.0699	Mean
2.7961	5.24329	2.81007	4.30734		2.74201	2.56278	2.69447	7.36606	8.45881	4.23442	1.54343	5.681	5.51256	SD
90	119	115	109		112	115	96	116	117	111	101	104	107	N

## Sheet: FD (S2)
	Mock			TOT			RNAi			TOT
	First	Second	Third	First	Second	Third	First	Second	Third	First	Second	Third
MRG15	1	0	1	15	11	14	12	8	6	14	10	8
Tip60	0	0	1	14	7	7	10	10	7	13	12	8
Yeti	2	1	1	12	14	9	11	9	6	13	11	8
	Mock						RNAi
	First	Second	Third	Mean	SD	N	First	Second	Third	Mean	SD	N
MRG15	6.66667	0	7.14286	4.60317	3.99357	3	85.7143	80	75	80.2381	5.36111	3
Tip60	0	0	14.2857	4.7619	8.24786	3	76.9231	83.3333	87.5	82.5855	5.32797	3
Yeti	16.6667	7.14286	11.1111	11.6402	4.7839	3	84.6154	81.8182	75	80.4779	4.94583	3

## Sheet: CFDP1 Monpolar Spindle (MonoS)
	Mock						CFDP1 RNAi
	First	Second	Third				First	Second	Third	****
Monopolar Spindles	56	8	0				550	320	556
Normale Spindles	1782	986	784				1300	858	1782
TOT	1838	994	784				1850	1178	2338
	Mock						CFDP1 RNAi
	First	Second	Third	Mean	SD	N	First	Second	Third	Mean	SD	N
Monopolar Spindles	3.04679	0.804829	0	1.28387	1.28915	3	29.7297	37.296	31.2009	32.7422	4.01173	3
